# Supplementary material for: The Effect of Enteral Immunonutrition in the Intensive Care Unit: Does It Impact on Outcomes?
Source: Nutrients. 2022 May 1;14(9):1904. doi: 10.3390/nu14091904 (PMC9103218; doi:10.3390/nu14091904)
Supplement: Supplementary file 1 [file nutrients-14-01904-s001.zip]

Archive with 1 entries (1 files):
- nutrients-1677201-supplementary.pdf
